# Supplementary material for: An ISA-TAB-Nano based data collection framework to support data-driven modelling of nanotoxicology
Source: Beilstein J Nanotechnol. 2015 Oct 5;6:1978–99. doi: 10.3762/bjnano.6.202 (PMC4660926; doi:10.3762/bjnano.6.202)
Supplement: File 1 — “Toy Dataset” (i.e., not real data) created using the data collection templates. [file Beilstein_J_Nanotechnol-06-1978-s001.zip › ImageLink_1_for_TOY.article.xls]

## Sheet: ImageLink
Image ID	Reference URI	Image Name	Permission Obtained for Reuse	Comment
1	http://www.made-up-article-address.org/figure3	Figure 3(A)	N	Made up transmission electron microscopy image of nanomaterial sample prepared from TiO2_TOY.article

## Sheet: AllowedValues
permission
Y
N
