# Supplementary material for: An ISA-TAB-Nano based data collection framework to support data-driven modelling of nanotoxicology
Source: Beilstein J Nanotechnol. 2015 Oct 5;6:1978–99. doi: 10.3762/bjnano.6.202 (PMC4660926; doi:10.3762/bjnano.6.202)
Supplement: File 2 — “Toy Dataset” converted using the Python program (default options). [file Beilstein_J_Nanotechnol-06-1978-s002.zip]

Archive with 27 entries (27 files):
- a_TOY.article_cytotoxicity.cell-viability_MTS.txt
- a_TOY.article_cytotoxicity.cell-viability_MTT.txt
- a_TOY.article_cytotoxicity.sub-lethal_glutathione.txt
- a_TOY.article_genotoxicity_Ames.txt
- a_TOY.article_PC_AAN_BETapproach.txt
- a_TOY.article_PC_adsorption_gas.chromatography.txt
- a_TOY.article_PC_crystallinity_XRD.txt
- a_TOY.article_PC_dissolution.conc_of.Ti4+_dialysisSeparation_ICP-MS.txt
- a_TOY.article_PC_dissolution.fraction-dissolved_NoSeparation_AbsSpec.txt
- a_TOY.article_PC_dissolution.rate_of.TiO2_dialysisSeparation_ICP-MS.txt
- a_TOY.article_PC_logP_HPLC.txt
- a_TOY.article_PC_reactivity.rateofchange_of.H2O2_CapillaryColumnSeparation.txt
- a_TOY.article_PC_shape_TEM.txt
- a_TOY.article_PC_size_DLS.txt
- a_TOY.article_PC_size_ESEM.txt
- a_TOY.article_PC_size_TEM.txt
- a_TOY.article_PC_solubility_generator.column.txt
- a_TOY.article_PC_surfacearea_BET.txt
- a_TOY.article_PC_zetapotential_LDV.txt
- figure.4.A.png
- fullerene_TOY.article.structure.files.zip
- ImageLink_1_for_TOY.article.txt
- i_TOY.article.txt
- m_fullerene_TOY.article.txt
- m_TiO2_TOY.article.txt
- s_TOY.article_InVitro.CB.txt
- s_TOY.article_PC.txt
