# Supplementary material for: An ISA-TAB-Nano based data collection framework to support data-driven modelling of nanotoxicology
Source: Beilstein J Nanotechnol. 2015 Oct 5;6:1978–99. doi: 10.3762/bjnano.6.202 (PMC4660926; doi:10.3762/bjnano.6.202)
Supplement: File 2 — “Toy Dataset” converted using the Python program (default options). [file Beilstein_J_Nanotechnol-06-1978-s002.zip › a_TOY.article_PC_AAN_BETapproach.txt]

Sample Name	Comment [average agglomeration number:from graph]	Protocol REF	Parameter Value [size assay]	Term Accession Number	Term Source REF	Parameter Value [density estimation approach]	Term Accession Number	Term Source REF	Parameter Value [Instrument]	Parameter Value [Instrument Version]	Parameter Value [instrument vendor]	Assay Name	Measurement Value [average agglomeration number]
s_TOY.article_PC_19	0	determination of average agglomeration number from specific surface area obtained via BET gas adsorption, median diameter obtained via dynamic light scattering and particle density obtained via density of bulk TiO2 taken from CRC Handbook of Chemistry and Physics as per Cohen et al. 2014 [doi:10.1186/1743-8977-11-20]	dynamic light scattering	http://purl.bioontology.org/ontology/npo#NPO_1469	NPO	density of bulk TiO2 taken from CRC Handbook of Chemistry and Physics as per Cohen et al. 2014 [doi:10.1186/1743-8977-11-20]						determination of average agglomeration number from specific surface area obtained via BET gas adsorption, median diameter obtained via dynamic light scattering and particle density obtained via density of bulk TiO2 taken from CRC Handbook of Chemistry and Physics as per Cohen et al. 2014 [doi:10.1186/1743-8977-11-20]	2.5
