# Supplementary material for: An ISA-TAB-Nano based data collection framework to support data-driven modelling of nanotoxicology
Source: Beilstein J Nanotechnol. 2015 Oct 5;6:1978–99. doi: 10.3762/bjnano.6.202 (PMC4660926; doi:10.3762/bjnano.6.202)
Supplement: File 2 — “Toy Dataset” converted using the Python program (default options). [file Beilstein_J_Nanotechnol-06-1978-s002.zip › a_TOY.article_PC_crystallinity_XRD.txt]

Sample Name	Comment [primary particle measurements]	Comment [Amorphous phase proportion:from graph]	Comment [Major crystalline phase proportion:from graph]	Comment [Minor crystalline phase proportion:from graph]	Protocol REF	Parameter Value [Instrument]	Parameter Value [Instrument Version]	Parameter Value [instrument vendor]	Assay Name	Factor Value [physical state (assay preparation)]	Term Accession Number	Term Source REF	Measurement Value [Amorphous phase proportion]	Unit	Term Accession Number	Term Source REF	Measurement Value [Major crystalline phase]	Term Accession Number	Term Source REF	Measurement Value [Major crystalline phase proportion]	Unit	Term Accession Number	Term Source REF	Measurement Value [Minor crystalline phase]	Term Accession Number	Term Source REF	Measurement Value [Minor crystalline phase proportion]	Unit	Term Accession Number	Term Source REF
s_TOY.article_PC_18		0	0		crystallinity determination by X-ray diffraction	D2 PHASER		Bruker	crystallinity determination by X-ray diffraction	powdered state	http://purl.bioontology.org/ontology/npo#NPO_1515	NPO	0.0	percent	http://purl.obolibrary.org/obo/UO_0000187	UO	rutile	http://purl.obolibrary.org/obo/CHEBI_46748	CHEBI	100.0	percent	http://purl.obolibrary.org/obo/UO_0000187	UO							
