# Supplementary material for: An ISA-TAB-Nano based data collection framework to support data-driven modelling of nanotoxicology
Source: Beilstein J Nanotechnol. 2015 Oct 5;6:1978–99. doi: 10.3762/bjnano.6.202 (PMC4660926; doi:10.3762/bjnano.6.202)
Supplement: File 2 — “Toy Dataset” converted using the Python program (default options). [file Beilstein_J_Nanotechnol-06-1978-s002.zip › a_TOY.article_PC_reactivity.rateofchange_of.H2O2_CapillaryColumnSeparation.txt]

Sample Name	Comment [type of quantum yield]	Comment [concentration of analyte:from graph]	Comment [quantum yield:from graph]	Protocol REF	Parameter Value [type of reaction]	Term Accession Number	Term Source REF	Parameter Value [surface area measurement technique]	Term Accession Number	Term Source REF	Parameter Value [separation technique]	Term Accession Number	Term Source REF	Parameter Value [separation pore size]	Unit	Term Accession Number	Term Source REF	Parameter Value [analyte role]	Term Accession Number	Term Source REF	Parameter Value [reaction role of analyte]	Term Accession Number	Term Source REF	Parameter Value [Instrument]	Parameter Value [Instrument Version]	Parameter Value [instrument vendor]	Assay Name	Factor Value [physical state (assay preparation)]	Term Accession Number	Term Source REF	Measurement Value [mean(concentration of analyte)]	Unit	Term Accession Number	Term Source REF	Measurement Value [mean(quantum yield)]	Unit	Term Accession Number	Term Source REF
s_TOY.article_PC_7		1		reactivity based on analysis of hydrogen peroxide separated by capillary column separation, measured by gas chromatography-mass spectrometry	photochemical reaction	http://purl.obolibrary.org/obo/REX_0000033	REX	N/A			capillary column	http://purl.obolibrary.org/obo/CHMO_0000987	CHMO	25.0	meter	http://purl.obolibrary.org/obo/UO_0000008	UO	hydrogen peroxide	http://purl.obolibrary.org/obo/CHEBI_16240	CHEBI	product role	http://semanticscience.org/resource/SIO_000798	SIO	GC-MS	589015989A	Hewlett Packard	reactivity based on analysis of hydrogen peroxide separated by capillary column separation, measured by gas chromatography-mass spectrometry	state of suspension	http://purl.bioontology.org/ontology/npo#NPO_1506	NPO	0.0	millimolar	http://purl.obolibrary.org/obo/UO_0000063	UO
s_TOY.article_PC_8		1		reactivity based on analysis of hydrogen peroxide separated by capillary column separation, measured by gas chromatography-mass spectrometry	photochemical reaction	http://purl.obolibrary.org/obo/REX_0000033	REX	N/A			capillary column	http://purl.obolibrary.org/obo/CHMO_0000987	CHMO	25.0	meter	http://purl.obolibrary.org/obo/UO_0000008	UO	hydrogen peroxide	http://purl.obolibrary.org/obo/CHEBI_16240	CHEBI	product role	http://semanticscience.org/resource/SIO_000798	SIO	GC-MS	589015989A	Hewlett Packard	reactivity based on analysis of hydrogen peroxide separated by capillary column separation, measured by gas chromatography-mass spectrometry	state of suspension	http://purl.bioontology.org/ontology/npo#NPO_1506	NPO	1.18	millimolar	http://purl.obolibrary.org/obo/UO_0000063	UO
s_TOY.article_PC_9		1		reactivity based on analysis of hydrogen peroxide separated by capillary column separation, measured by gas chromatography-mass spectrometry	photochemical reaction	http://purl.obolibrary.org/obo/REX_0000033	REX	N/A			capillary column	http://purl.obolibrary.org/obo/CHMO_0000987	CHMO	25.0	meter	http://purl.obolibrary.org/obo/UO_0000008	UO	hydrogen peroxide	http://purl.obolibrary.org/obo/CHEBI_16240	CHEBI	product role	http://semanticscience.org/resource/SIO_000798	SIO	GC-MS	589015989A	Hewlett Packard	reactivity based on analysis of hydrogen peroxide separated by capillary column separation, measured by gas chromatography-mass spectrometry	state of suspension	http://purl.bioontology.org/ontology/npo#NPO_1506	NPO	1.18	millimolar	http://purl.obolibrary.org/obo/UO_0000063	UO
s_TOY.article_PC_derived:7,8,9	peroxide production		0	reactivity based on analysis of hydrogen peroxide separated by capillary column separation, measured by gas chromatography-mass spectrometry	photochemical reaction	http://purl.obolibrary.org/obo/REX_0000033	REX	N/A			capillary column	http://purl.obolibrary.org/obo/CHMO_0000987	CHMO	25.0	meter	http://purl.obolibrary.org/obo/UO_0000008	UO	hydrogen peroxide	http://purl.obolibrary.org/obo/CHEBI_16240	CHEBI	product role	http://semanticscience.org/resource/SIO_000798	SIO	GC-MS	589015989A	Hewlett Packard	reactivity based on analysis of hydrogen peroxide separated by capillary column separation, measured by gas chromatography-mass spectrometry	state of suspension	http://purl.bioontology.org/ontology/npo#NPO_1506	NPO					3.4	percent	http://purl.obolibrary.org/obo/UO_0000187	UO
