# Supplementary material for: An ISA-TAB-Nano based data collection framework to support data-driven modelling of nanotoxicology
Source: Beilstein J Nanotechnol. 2015 Oct 5;6:1978–99. doi: 10.3762/bjnano.6.202 (PMC4660926; doi:10.3762/bjnano.6.202)
Supplement: File 2 — “Toy Dataset” converted using the Python program (default options). [file Beilstein_J_Nanotechnol-06-1978-s002.zip › a_TOY.article_PC_shape_TEM.txt]

Sample Name	Comment [primary particle measurements]	Comment [primary particle images]	Comment [aspect ratio:from graph]	Protocol REF	Parameter Value [Instrument]	Parameter Value [Instrument Version]	Parameter Value [instrument vendor]	Assay Name	Factor Value [physical state (assay preparation)]	Term Accession Number	Term Source REF	Measurement Value [shape]	Term Accession Number	Term Source REF	Measurement Value [mean of the number distribution(aspect ratio)]	Image File
s_TOY.article_PC_1	1	0	0	shape determination by transmission electron microscopy				shape determination by transmission electron microscopy	powdered state	http://purl.bioontology.org/ontology/npo#NPO_1515	NPO	rod-shaped	http://purl.bioontology.org/ontology/npo#NPO_461	NPO	2.5	ImageLink_1_for_TOY.article.txt
