# Supplementary material for: An ISA-TAB-Nano based data collection framework to support data-driven modelling of nanotoxicology
Source: Beilstein J Nanotechnol. 2015 Oct 5;6:1978–99. doi: 10.3762/bjnano.6.202 (PMC4660926; doi:10.3762/bjnano.6.202)
Supplement: File 2 — “Toy Dataset” converted using the Python program (default options). [file Beilstein_J_Nanotechnol-06-1978-s002.zip › a_TOY.article_PC_size_DLS.txt]

Sample Name	Comment [primary particle measurements]	Comment [hydrodynamic diameter:from graph]	Comment [polydispersity index:from graph]	Protocol REF	Parameter Value [Instrument]	Parameter Value [Instrument Version]	Parameter Value [instrument vendor]	Assay Name	Factor Value [physical state (assay preparation)]	Term Accession Number	Term Source REF	Measurement Value [z-average(hydrodynamic diameter)]	Unit	Term Accession Number	Term Source REF	Measurement Value [polydispersity index]
s_TOY.article_PC_3	0	1	0	size determination by DLS	Zetasizer Nano ZSP		Malvern Instruments Ltd	size determination by DLS	state of suspension	http://purl.bioontology.org/ontology/npo#NPO_1506	NPO	70.0	nanometer	http://purl.org/obo/owl/UO#UO_0000018	NPO	0.5
