# Supplementary material for: An ISA-TAB-Nano based data collection framework to support data-driven modelling of nanotoxicology
Source: Beilstein J Nanotechnol. 2015 Oct 5;6:1978–99. doi: 10.3762/bjnano.6.202 (PMC4660926; doi:10.3762/bjnano.6.202)
Supplement: File 2 — “Toy Dataset” converted using the Python program (default options). [file Beilstein_J_Nanotechnol-06-1978-s002.zip › a_TOY.article_PC_solubility_generator.column.txt]

Sample Name	Comment [solubility:from graph]	Protocol REF	Parameter Value [Instrument]	Parameter Value [Instrument Version]	Parameter Value [instrument vendor]	Assay Name	Factor Value [physical state (assay preparation)]	Term Accession Number	Term Source REF	Measurement Value [mean(solubility)]	Unit	Term Accession Number	Term Source REF
s_TOY.article_PC_6	0	solubility determination by generator column technique				solubility determination by generator column technique	state of suspension	http://purl.bioontology.org/ontology/npo#NPO_1506	NPO	0.001	nanogram per milliliter	http://purl.obolibrary.org/obo/UO_0000275	UO
