# Supplementary material for: An ISA-TAB-Nano based data collection framework to support data-driven modelling of nanotoxicology
Source: Beilstein J Nanotechnol. 2015 Oct 5;6:1978–99. doi: 10.3762/bjnano.6.202 (PMC4660926; doi:10.3762/bjnano.6.202)
Supplement: File 2 — “Toy Dataset” converted using the Python program (default options). [file Beilstein_J_Nanotechnol-06-1978-s002.zip › m_TiO2_TOY.article.txt]

Material Source Name	Material Name	Material Description	Material Synthesis	Material Type	Term Accession Number	Term Source REF	Material Chemical Name	Term Accession Number	Term Source REF	Characteristics [component proportion]	Unit	Term Accession Number	Term Source REF	Characteristics [surface charge {NPO:http://purl.bioontology.org/ontology/npo#NPO_1812}]	Characteristics [Amorphous phase proportion]	Unit	Term Accession Number	Term Source REF	Characteristics [Major crystalline phase]	Term Accession Number	Term Source REF	Characteristics [Major crystalline phase proportion]	Unit	Term Accession Number	Term Source REF	Characteristics [Minor crystalline phase]	Term Accession Number	Term Source REF	Characteristics [Minor crystalline phase proportion]	Unit	Term Accession Number	Term Source REF	Characteristics [Product impurities found {MEDDRA:http://purl.bioontology.org/ontology/MDR/10069178}]	Term Accession Number	Term Source REF	Characteristics [Impurities proportions]	Unit	Term Accession Number	Term Source REF	Characteristics [purity {NPO:http://purl.bioontology.org/ontology/npo#NPO_1345}]	Unit	Term Accession Number	Term Source REF	Characteristics [average size]	Unit	Term Accession Number	Term Source REF	Characteristics [minimum size]	Unit
TiO2_TOY.article	TiO2_TOY.article	*N.B. Please note the following explanation which is presented prior to the text which is specific to this hypothetical nanomaterial. As explained in “NanoPUZZLES_ISA-TAB-Nano-Supporting Information-final.pdf”, certain Material file "Characteristics [...]" fields referring to basic chemical composition information ("component proportion", "Product impurities found", "Impurities proportions","puri…		nanomaterial;metal oxide	http://purl.bioontology.org/ontology/npo#NPO_199;http://purl.bioontology.org/ontology/npo#NPO_1540	NPO;NPO				N/A	N/A	N/A	N/A	negative																										99.0	percent	http://purl.obolibrary.org/obo/UO_0000187	UO	20.0	nanometer	http://purl.obolibrary.org/obo/UO_0000018	UO
TiO2_TOY.article	TiO2_TOY.article	*N.B. Please note the following explanation which is presented prior to the text which is specific to this hypothetical nanomaterial. As explained in “NanoPUZZLES_ISA-TAB-Nano-Supporting Information-final.pdf”, certain Material file "Characteristics [...]" fields referring to basic chemical composition information ("component proportion", "Product impurities found", "Impurities proportions","puri…		nanomaterial;metal oxide	http://purl.bioontology.org/ontology/npo#NPO_199;http://purl.bioontology.org/ontology/npo#NPO_1540	NPO;NPO				N/A	N/A	N/A	N/A	negative																										99.0	percent	http://purl.obolibrary.org/obo/UO_0000187	UO	20.0	nanometer	http://purl.obolibrary.org/obo/UO_0000018	UO
TiO2_TOY.article	TiO2_TOY.article	*N.B. Please note the following explanation which is presented prior to the text which is specific to this hypothetical nanomaterial. As explained in “NanoPUZZLES_ISA-TAB-Nano-Supporting Information-final.pdf”, certain Material file "Characteristics [...]" fields referring to basic chemical composition information ("component proportion", "Product impurities found", "Impurities proportions","puri…		nanomaterial;metal oxide	http://purl.bioontology.org/ontology/npo#NPO_199;http://purl.bioontology.org/ontology/npo#NPO_1540	NPO;NPO				N/A	N/A	N/A	N/A	negative																										99.0	percent	http://purl.obolibrary.org/obo/UO_0000187	UO	20.0	nanometer	http://purl.obolibrary.org/obo/UO_0000018	UO
TiO2_TOY.article	TiO2_core			core;metal oxide	http://purl.bioontology.org/ontology/npo#NPO_1617;http://purl.bioontology.org/ontology/npo#NPO_1540	NPO;NPO	titanium oxide nanoparticle	http://purl.bioontology.org/ontology/npo#NPO_1486	NPO	90.0	molar percentage				0.0	percent	http://purl.obolibrary.org/obo/UO_0000187	UO	rutile			100.0	percent	http://purl.obolibrary.org/obo/UO_0000187	UO
TiO2_TOY.article	silica_shell			shell	http://purl.bioontology.org/ontology/npo#NPO_760	NPO	silica shell	http://purl.bioontology.org/ontology/npo#NPO_1873	NPO	5.0	molar percentage				100.0	percent	http://purl.obolibrary.org/obo/UO_0000187	UO															iron;silver	http://purl.bioontology.org/ontology/npo#NPO_568;http://purl.bioontology.org/ontology/npo#NPO_736	NPO;NPO	0.1;0.2	percent;percent	http://purl.obolibrary.org/obo/UO_0000187;http://purl.obolibrary.org/obo/UO_0000187	UO;UO
TiO2_TOY.article	surface_ligands			surface group	http://purl.bioontology.org/ontology/npo#NPO_1894	NPO	carboxyl group	http://purl.org/obo/owl/CHEBI#CHEBI_46883	NPO	1.0	molar percentage
TiO2_TOY.article	DAXAD_dispersant_aid			dispersant aid			DAXAD			4.0	molar percentage
[truncated: 63 more columns]
