# Supplementary material for: An ISA-TAB-Nano based data collection framework to support data-driven modelling of nanotoxicology
Source: Beilstein J Nanotechnol. 2015 Oct 5;6:1978–99. doi: 10.3762/bjnano.6.202 (PMC4660926; doi:10.3762/bjnano.6.202)
Supplement: File 3 — “Toy Dataset” converted using the Python program (“-a”, “-c” options). [file Beilstein_J_Nanotechnol-06-1978-s003.zip › a_TOY.article_cytotoxicity.cell-viability_MTS.txt]

Sample Name	Comment [percent cytotoxicity:from graph]	Comment [LOEL:from graph]	Comment [miscellaneous]	Protocol REF	Parameter Value [Instrument]	Parameter Value [Instrument Version]	Parameter Value [instrument vendor]	Parameter Value [background control]	Term Accession Number	Term Source REF	Parameter Value [negative control]	Term Accession Number	Term Source REF	Parameter Value [positive control]	Term Accession Number	Term Source REF	Assay Name	Measurement Value [mean(percent cytotoxicity)]	Unit	Term Accession Number	Term Source REF	Measurement Value [Less Than(LOEL)]	Unit	Term Accession Number	Term Source REF
s_TOY.article_InVitro.CB_0	1			cell viability assay by MTS assay							exposure medium and all additives except for nanomaterial						cell viability assay by MTS assay	7.0	percent	UO_0000187	UO
s_TOY.article_InVitro.CB_1	1			cell viability assay by MTS assay							exposure medium and all additives except for nanomaterial						cell viability assay by MTS assay	10.0	percent	UO_0000187	UO
s_TOY.article_InVitro.CB_derived:0,1				cell viability assay by MTS assay							exposure medium and all additives except for nanomaterial						cell viability assay by MTS assay					25.0	microgram per 10^6 cells
