# Supplementary material for: An ISA-TAB-Nano based data collection framework to support data-driven modelling of nanotoxicology
Source: Beilstein J Nanotechnol. 2015 Oct 5;6:1978–99. doi: 10.3762/bjnano.6.202 (PMC4660926; doi:10.3762/bjnano.6.202)
Supplement: File 3 — “Toy Dataset” converted using the Python program (“-a”, “-c” options). [file Beilstein_J_Nanotechnol-06-1978-s003.zip › a_TOY.article_cytotoxicity.cell-viability_MTT.txt]

Sample Name	Comment [percent cytotoxicity:from graph]	Comment [LC50:from graph]	Comment [LD50:from graph]	Comment [miscellaneous]	Protocol REF	Parameter Value [negative control]	Assay Name	Measurement Value [mean(percent cytotoxicity)]	Unit	Term Accession Number	Term Source REF	Measurement Value [standard deviation(percent cytotoxicity)]	Unit	Term Accession Number	Term Source REF	Measurement Value [mean(LC50)]	Unit	Term Accession Number	Term Source REF	Measurement Value [standard deviation(LC50)]	Unit	Term Accession Number	Term Source REF	Measurement Value [mean(LD50)]	Unit	Term Accession Number	Term Source REF	Measurement Value [standard deviation(LD50)]	Unit	Term Accession Number	Term Source REF
s_TOY.article_InVitro.CB_2	1				cell viability assay by MTT assay	exposure medium and all additives except for nanomaterial	cell viability assay by MTT assay	10.0	percent	UO_0000187	UO
s_TOY.article_InVitro.CB_3	1				cell viability assay by MTT assay	exposure medium and all additives except for nanomaterial	cell viability assay by MTT assay	40.0	percent	UO_0000187	UO
s_TOY.article_InVitro.CB_4	1				cell viability assay by MTT assay	exposure medium and all additives except for nanomaterial	cell viability assay by MTT assay	70.0	percent	UO_0000187	UO
s_TOY.article_InVitro.CB_derived:2,3,4		0			cell viability assay by MTT assay	exposure medium and all additives except for nanomaterial	cell viability assay by MTT assay									0.25	milligram per liter	UO_0000273	UO					0.0005	milligram	UO_0000022	UO
