# Supplementary material for: An ISA-TAB-Nano based data collection framework to support data-driven modelling of nanotoxicology
Source: Beilstein J Nanotechnol. 2015 Oct 5;6:1978–99. doi: 10.3762/bjnano.6.202 (PMC4660926; doi:10.3762/bjnano.6.202)
Supplement: File 3 — “Toy Dataset” converted using the Python program (“-a”, “-c” options). [file Beilstein_J_Nanotechnol-06-1978-s003.zip › a_TOY.article_cytotoxicity.sub-lethal_glutathione.txt]

Sample Name	Comment [increase in biomarker level:from graph]	Protocol REF	Parameter Value [Instrument]	Parameter Value [Instrument Version]	Parameter Value [instrument vendor]	Parameter Value [background control]	Term Accession Number	Term Source REF	Parameter Value [negative control]	Term Accession Number	Term Source REF	Parameter Value [positive control]	Term Accession Number	Term Source REF	Parameter Value [Biomarker]	Term Accession Number	Term Source REF	Assay Name	Measurement Value [mean(increase in biomarker level)]	Unit	Term Accession Number	Term Source REF	Measurement Value [standard deviation(increase in biomarker level)]	Unit	Term Accession Number	Term Source REF
s_TOY.article_InVitro.CB_5	1	oxidative stress assessment by glutathione depletion assay							exposure medium and all additives except for nanomaterial						glutathione	CHEBI_16856	CHEBI	oxidative stress assessment by glutathione depletion assay	-10.0	percent	UO_0000187	UO		percent	UO_0000187	UO
