# Supplementary material for: An ISA-TAB-Nano based data collection framework to support data-driven modelling of nanotoxicology
Source: Beilstein J Nanotechnol. 2015 Oct 5;6:1978–99. doi: 10.3762/bjnano.6.202 (PMC4660926; doi:10.3762/bjnano.6.202)
Supplement: File 3 — “Toy Dataset” converted using the Python program (“-a”, “-c” options). [file Beilstein_J_Nanotechnol-06-1978-s003.zip › a_TOY.article_genotoxicity_Ames.txt]

Sample Name	Comment [increase in biomarker level:from graph]	Protocol REF	Parameter Value [negative control]	Parameter Value [positive control]	Term Accession Number	Term Source REF	Parameter Value [Biomarker]	Term Accession Number	Term Source REF	Assay Name	Measurement Value [mean(increase in biomarker level)]	Unit	Term Accession Number	Term Source REF	Measurement Value [standard deviation(increase in biomarker level)]	Unit	Term Accession Number	Term Source REF	Measurement Value [study call]
s_TOY.article_InVitro.CB_6	0	genotoxicity assessment by Ames test (following exposure without S9 mix)	exposure medium and all additives except for nanomaterial	(Z)-2-(2-furyl)-3-(5-nitro-2-furyl)acrylamide	CHEBI_15660	CHEBI	number of revertant colonies per plate			genotoxicity assessment by Ames test	10.0	percent	UO_0000187	UO	1.0	percent	UO_0000187	UO
s_TOY.article_InVitro.CB_7	0	genotoxicity assessment by Ames test (following exposure without S9 mix)	exposure medium and all additives except for nanomaterial	(Z)-2-(2-furyl)-3-(5-nitro-2-furyl)acrylamide	CHEBI_15660	CHEBI	number of revertant colonies per plate			genotoxicity assessment by Ames test	0.0	percent	UO_0000187	UO	1.0	percent	UO_0000187	UO
s_TOY.article_InVitro.CB_8	0	genotoxicity assessment by Ames test (following exposure with S9 mix)	exposure medium and all additives except for nanomaterial	anthracen-2-amine	CHEBI_34260	CHEBI	number of revertant colonies per plate			genotoxicity assessment by Ames test	10.0	percent	UO_0000187	UO	1.0	percent	UO_0000187	UO
s_TOY.article_InVitro.CB_9	0	genotoxicity assessment by Ames test (following exposure with S9 mix)	exposure medium and all additives except for nanomaterial	anthracen-2-amine	CHEBI_34260	CHEBI	number of revertant colonies per plate			genotoxicity assessment by Ames test	0.0	percent	UO_0000187	UO	2.0	percent	UO_0000187	UO
s_TOY.article_InVitro.CB_derived:6,7,8,9		genotoxicity assessment by Ames test (derivation of overall study call)	exposure medium and all additives except for nanomaterial				number of revertant colonies per plate			genotoxicity assessment by Ames test									positive
