# Supplementary material for: An ISA-TAB-Nano based data collection framework to support data-driven modelling of nanotoxicology
Source: Beilstein J Nanotechnol. 2015 Oct 5;6:1978–99. doi: 10.3762/bjnano.6.202 (PMC4660926; doi:10.3762/bjnano.6.202)
Supplement: File 3 — “Toy Dataset” converted using the Python program (“-a”, “-c” options). [file Beilstein_J_Nanotechnol-06-1978-s003.zip › a_TOY.article_PC_dissolution.conc_of.Ti4+_dialysisSeparation_ICP-MS.txt]

Sample Name	Comment [analyte concentration:from graph]	Comment [analyte saturation concentration:from graph]	Protocol REF	Parameter Value [separation technique]	Term Accession Number	Term Source REF	Parameter Value [separation pore size]	Unit	Term Accession Number	Term Source REF	Parameter Value [analyte role]	Term Accession Number	Term Source REF	Parameter Value [Instrument]	Parameter Value [Instrument Version]	Parameter Value [instrument vendor]	Assay Name	Factor Value [physical state (assay preparation)]	Term Accession Number	Term Source REF	Measurement Value [mean(analyte concentration)]	Unit	Term Accession Number	Term Source REF	Measurement Value [mean(analyte saturate concentration)]	Unit	Term Accession Number	Term Source REF
s_TOY.article_PC_11	1		dissolution concentration of Ti4+ cation separated by dialysis and measured by inductively coupled plasma mass spectrometry	dialysis	CHMO_0001522	CHMO	20.0	nanometer	UO_0000018	NPO	Ti4+ cation						dissolution concentration of Ti4+ cation separated by dialysis and measured by inductively coupled plasma mass spectrometry	state of suspension	NPO_1506	NPO	0.005	microgram per liter	UO_0000301	UO
s_TOY.article_PC_12	1		dissolution concentration of Ti4+ cation separated by dialysis and measured by inductively coupled plasma mass spectrometry	dialysis	CHMO_0001522	CHMO	20.0	nanometer	UO_0000018	NPO	Ti4+ cation						dissolution concentration of Ti4+ cation separated by dialysis and measured by inductively coupled plasma mass spectrometry	state of suspension	NPO_1506	NPO	0.01	microgram per liter	UO_0000301	UO
s_TOY.article_PC_13	1		dissolution concentration of Ti4+ cation separated by dialysis and measured by inductively coupled plasma mass spectrometry	dialysis	CHMO_0001522	CHMO	20.0	nanometer	UO_0000018	NPO	Ti4+ cation						dissolution concentration of Ti4+ cation separated by dialysis and measured by inductively coupled plasma mass spectrometry	state of suspension	NPO_1506	NPO	0.011	microgram per liter	UO_0000301	UO
s_TOY.article_PC_14	1		dissolution concentration of Ti4+ cation separated by dialysis and measured by inductively coupled plasma mass spectrometry	dialysis	CHMO_0001522	CHMO	20.0	nanometer	UO_0000018	NPO	Ti4+ cation						dissolution concentration of Ti4+ cation separated by dialysis and measured by inductively coupled plasma mass spectrometry	state of suspension	NPO_1506	NPO	0.012	microgram per liter	UO_0000301	UO
s_TOY.article_PC_15	1		dissolution concentration of Ti4+ cation separated by dialysis and measured by inductively coupled plasma mass spectrometry	dialysis	CHMO_0001522	CHMO	20.0	nanometer	UO_0000018	NPO	Ti4+ cation						dissolution concentration of Ti4+ cation separated by dialysis and measured by inductively coupled plasma mass spectrometry	state of suspension	NPO_1506	NPO	0.013	microgram per liter	UO_0000301	UO
s_TOY.article_PC_16	1		dissolution concentration of Ti4+ cation separated by dialysis and measured by inductively coupled plasma mass spectrometry	dialysis	CHMO_0001522	CHMO	20.0	nanometer	UO_0000018	NPO	Ti4+ cation						dissolution concentration of Ti4+ cation separated by dialysis and measured by inductively coupled plasma mass spectrometry	state of suspension	NPO_1506	NPO	0.014	microgram per liter	UO_0000301	UO
