# Supplementary material for: An ISA-TAB-Nano based data collection framework to support data-driven modelling of nanotoxicology
Source: Beilstein J Nanotechnol. 2015 Oct 5;6:1978–99. doi: 10.3762/bjnano.6.202 (PMC4660926; doi:10.3762/bjnano.6.202)
Supplement: File 3 — “Toy Dataset” converted using the Python program (“-a”, “-c” options). [file Beilstein_J_Nanotechnol-06-1978-s003.zip › a_TOY.article_PC_dissolution.fraction-dissolved_NoSeparation_AbsSpec.txt]

Sample Name	Comment [fraction dissolved:from graph]	Comment [equilibrium fraction dissolved:from graph]	Protocol REF	Parameter Value [separation technique]	Term Accession Number	Term Source REF	Parameter Value [separation pore size]	Unit	Term Accession Number	Term Source REF	Parameter Value [analyte role]	Term Accession Number	Term Source REF	Parameter Value [Instrument]	Parameter Value [Instrument Version]	Parameter Value [instrument vendor]	Assay Name	Factor Value [physical state (assay preparation)]	Term Accession Number	Term Source REF	Measurement Value [mean(fraction dissolved)]	Unit	Term Accession Number	Term Source REF	Measurement Value [mean(equilibrium fraction dissolved)]	Unit	Term Accession Number	Term Source REF
s_TOY.article_PC_17	1		determination of fraction dissolved via analysis of titanium dioxide (no separation) and measured by absorption spectroscopy	N/A							titanium dioxide	NPO_1485	NPO				determination of fraction dissolved via analysis of titanium dioxide (no separation) and measured by absorption spectroscopy	state of suspension	NPO_1506	NPO	0.1	percent	UO_0000187	UO				
