# Supplementary material for: An ISA-TAB-Nano based data collection framework to support data-driven modelling of nanotoxicology
Source: Beilstein J Nanotechnol. 2015 Oct 5;6:1978–99. doi: 10.3762/bjnano.6.202 (PMC4660926; doi:10.3762/bjnano.6.202)
Supplement: File 3 — “Toy Dataset” converted using the Python program (“-a”, “-c” options). [file Beilstein_J_Nanotechnol-06-1978-s003.zip › a_TOY.article_PC_dissolution.rate_of.TiO2_dialysisSeparation_ICP-MS.txt]

Sample Name	Comment [overall dissolution rate:from graph]	Comment [forward dissolution rate:from graph]	Protocol REF	Parameter Value [surface area measurement technique]	Term Accession Number	Term Source REF	Parameter Value [separation technique]	Term Accession Number	Term Source REF	Parameter Value [separation pore size]	Unit	Term Accession Number	Term Source REF	Parameter Value [analyte role]	Term Accession Number	Term Source REF	Parameter Value [Instrument]	Parameter Value [Instrument Version]	Parameter Value [instrument vendor]	Assay Name	Factor Value [physical state (assay preparation)]	Term Accession Number	Term Source REF	Measurement Value [mean(overall dissolution rate)]	Unit	Term Accession Number	Term Source REF	Measurement Value [mean(forward dissolution rate)]	Unit	Term Accession Number	Term Source REF
s_TOY.article_PC_derived:11,12,13,14,15,16		0	dissolution  rate based on analysis of Ti4+ cation separated by dialysis, measured by inductively coupled plasma mass spectrometry and normalised to the surface area determined via BET gas adsorption	BET gas adsorption			dialysis	CHMO_0001522	CHMO	20.0	nanometer	UO_0000018	NPO	Ti4+ cation						dissolution  rate based on analysis of Ti4+ cation separated by dialysis, measured by inductively coupled plasma mass spectrometry and normalised to the surface area determined via BET gas adsorption	state of suspension	NPO_1506	NPO					1e-13	mole per second per square centimeter		
