# Supplementary material for: An ISA-TAB-Nano based data collection framework to support data-driven modelling of nanotoxicology
Source: Beilstein J Nanotechnol. 2015 Oct 5;6:1978–99. doi: 10.3762/bjnano.6.202 (PMC4660926; doi:10.3762/bjnano.6.202)
Supplement: File 3 — “Toy Dataset” converted using the Python program (“-a”, “-c” options). [file Beilstein_J_Nanotechnol-06-1978-s003.zip › a_TOY.article_PC_size_ESEM.txt]

Sample Name	Comment [primary particle measurements]	Comment [primary particle images]	Comment [size:from graph]	Protocol REF	Parameter Value [Instrument]	Parameter Value [Instrument Version]	Parameter Value [instrument vendor]	Assay Name	Factor Value [physical state (assay preparation)]	Term Accession Number	Term Source REF	Measurement Value [mean of the number distribution(diameter)]	Unit	Term Accession Number	Term Source REF	Image File
s_TOY.article_PC_2	1	0	0	size determination by environmental scanning electron microscopy	environmental scanning electron microscope			size determination by environmental scanning electron microscopy	state of suspension	NPO_1506	NPO	21.9	nanometer	UO_0000018	NPO	figure.4.A.png
