# Supplementary material for: An ISA-TAB-Nano based data collection framework to support data-driven modelling of nanotoxicology
Source: Beilstein J Nanotechnol. 2015 Oct 5;6:1978–99. doi: 10.3762/bjnano.6.202 (PMC4660926; doi:10.3762/bjnano.6.202)
Supplement: File 3 — “Toy Dataset” converted using the Python program (“-a”, “-c” options). [file Beilstein_J_Nanotechnol-06-1978-s003.zip › a_TOY.article_PC_surfacearea_BET.txt]

Sample Name	Comment [primary particle measurements]	Comment [specific surface area:from graph]	Protocol REF	Parameter Value [Instrument]	Parameter Value [Instrument Version]	Parameter Value [instrument vendor]	Assay Name	Factor Value [physical state (assay preparation)]	Term Accession Number	Term Source REF	Measurement Value [specific surface area]	Unit	Term Accession Number	Term Source REF
s_TOY.article_PC_5		0	specific surface area determination by BET gas adsorption				specific surface area determination by BET gas adsorption	powdered state	NPO_1515	NPO	20.5	square metres per gram		
