# Supplementary material for: An ISA-TAB-Nano based data collection framework to support data-driven modelling of nanotoxicology
Source: Beilstein J Nanotechnol. 2015 Oct 5;6:1978–99. doi: 10.3762/bjnano.6.202 (PMC4660926; doi:10.3762/bjnano.6.202)
Supplement: File 3 — “Toy Dataset” converted using the Python program (“-a”, “-c” options). [file Beilstein_J_Nanotechnol-06-1978-s003.zip › a_TOY.article_PC_zetapotential_LDV.txt]

Sample Name	Comment [zeta potential:from graph]	Protocol REF	Parameter Value [Instrument]	Parameter Value [Instrument Version]	Parameter Value [instrument vendor]	Assay Name	Factor Value [physical state (assay preparation)]	Term Accession Number	Term Source REF	Measurement Value [zeta potential]	Unit	Term Accession Number	Term Source REF
s_TOY.article_PC_4	0	zeta potential determination by laser Doppler velocimetry	Zetasizer Nano-ZS		Malvern Instruments	zeta potential determination by laser Doppler velocimetry	state of suspension	NPO_1506	NPO	-14.0	millivolt	UO_0000247	UO
