# Supplementary material for: An ISA-TAB-Nano based data collection framework to support data-driven modelling of nanotoxicology
Source: Beilstein J Nanotechnol. 2015 Oct 5;6:1978–99. doi: 10.3762/bjnano.6.202 (PMC4660926; doi:10.3762/bjnano.6.202)
Supplement: File 3 — “Toy Dataset” converted using the Python program (“-a”, “-c” options). [file Beilstein_J_Nanotechnol-06-1978-s003.zip › i_TOY.article.txt]

ONTOLOGY SOURCE REFERENCE
Term Source Name	NCIT	SIO	UO	MEDDRA	NPO	CHEMINF	OBI	CHEBI	EFO	CCONT	BTO	BAO	JERM	CHMO	BCTEO	HUPSON	SBO	STATO	TEDDY	NMR	REX	EXO	MMO
Term Source File	http://data.bioontology.org/ontologies/NCIT	http://data.bioontology.org/ontologies/SIO	http://data.bioontology.org/ontologies/UO	http://purl.bioontology.org/ontology/MEDDRA	http://data.bioontology.org/ontologies/NPO	http://data.bioontology.org/ontologies/CHEMINF	http://data.bioontology.org/ontologies/OBI	http://data.bioontology.org/ontologies/CHEBI	http://data.bioontology.org/ontologies/EFO	http://data.bioontology.org/ontologies/CCONT	http://data.bioontology.org/ontologies/BTO	http://data.bioontology.org/ontologies/BAO	http://data.bioontology.org/ontologies/JERM	http://data.bioontology.org/ontologies/CHMO	http://data.bioontology.org/ontologies/BCTEO	http://data.bioontology.org/ontologies/HUPSON	http://data.bioontology.org/ontologies/SBO	http://data.bioontology.org/ontologies/STATO	http://data.bioontology.org/ontologies/TEDDY	http://data.bioontology.org/ontologies/NMR	http://data.bioontology.org/ontologies/REX	http://data.bioontology.org/ontologies/EXO	http://data.bioontology.org/ontologies/MMO
Term Source Version	24.0	43.0	42.0	2013AA	31.0	29.0	21.0	79.0	119.0	2.0	22.0	19.0	14.0	5.0	3.0	1.0	189.0	10.0	11.0	7.0	6.0	3.0	45.0
Term Source Description	National Cancer Institute Thesaurus	Semanticscience Integrated Ontology	Units of Measurement Ontology	Medical Dictionary for Regulatory Activities	NanoParticle Ontology	Chemical Information Ontology	Ontology for Biomedical Investigations	Chemical Entities of Biological Interest Ontology	Experimental Factor Ontology	Cell Culture Ontology	BRENDA Tissue and Enzyme Source Ontology	BioAssay Ontology	SysMO JERM Ontology of Systems Biology for Micro-Organisms	Chemical Methods Ontology	Bone and Cartilage Tissue Engineering Ontology	Human Physiology Simulation Ontology	Systems Biology Ontology	Statistics Ontology	Terminology for the Description of Dynamics	NMR-Instrument Component of Metabolomics Investigations Ontology	Physico-Chemical Process	Exposure Ontology	Measurement Method Ontology
INVESTIGATION
Investigation Identifier	TOY.article
Investigation Title	TOY.article
Investigation Description
Investigation Submission Date
Investigation Public Release Date
Investigation Disease
Investigation Disease Term Accession Number
Investigation Disease Term Source REF
Investigation Outcome
INVESTIGATION PUBLICATIONS
Investigation PubMed ID
Investigation Publication DOI	TOY.article	another.hypothetical.article
Investigation Publication Author List
Investigation Publication Title	TOY article:a hypothetical article reporting data corresponding to almost all template files prepared within the NanoPUZZLES project	Another hypothetical article reporting some additional data, for exactly the same original nanomaterial samples, corresponding to the remaining NanoPUZZLES template files (a_InvID_PC_solubility_Method.txt):solubility data for fullerenes
Investigation Publication Status
Investigation Publication Status Term Accession Number
Investigation Publication Status Term Source REF
INVESTIGATION CONTACTS
Investigation Person Last Name	Marchese Robinson
Investigation Person First Name	Richard
Investigation Person Mid Initials	L
Investigation Person Email	R.L.MarcheseRobinson@ljmu.ac.uk
Investigation Person Phone
Investigation Person Fax
Investigation Person Address
Investigation Person Affiliation	NanoPUZZLES project;LJMU
Investigation Person Roles	literature curation
Investigation Person Roles Term Accession Number	SIO_000998
Investigation Person Roles Term Source REF	SIO
MATERIAL
Material File Name	m_TiO2_TOY.article.txt	m_fullerene_TOY.article.txt
Material Source Name	TiO2_TOY.article	fullerene_TOY.article
STUDY
Study Identifier	TOY.article_PC
Study Title	Physicochemical/structural characterisation of nanomaterials corresponding to this Investigation:TOY.article
Study Description
Study Submission Date
Study Public Release Date
Study Disease
Study Disease Term Accession Number
Study Disease Term Source REF
Study Outcome
Study File Name	s_TOY.article_PC.txt
STUDY DESIGN DESCRIPTORS
Study Design Type	physicochemical characterization
Study Design Type Term Accession Number	NPO_1356
Study Design Type Term Source REF	NPO
STUDY PUBLICATIONS
Study PubMed ID
Study Publication DOI
Study Publication Author List
Study Publication Title
Study Publication Status
Study Publication Status Term Accession Number
Study Publication Status Term Source REF
STUDY FACTORS
Study Factor Name	physical state	particle concentration	medium	blood serum	blood serum concentration	blood serum heat treatment	blood serum organism	medium Exposure Duration	pH value	Sonication Strength	Sonication Duration	Stirring	vortex shaking	temperature value	dispersant aid	dispersant aid concentration	Sonication	physical state (assay preparation)	light source	artificial light wavelength classification	artificial light wavelength	probe	probe concentration prior to adsorption
Study Factor Type	physical state	particle concentration	medium	blood serum	concentration		organism	Exposure Duration	pH value		Duration		vortex shaking	temperature value		concentration	Sonication	physical state	light		wavelength	probe	concentration
Study Factor Type Term Accession Number	NPO_888	NPO_1830	NPO_1853	BTO_0000133	NPO_1167		OBI_0100026	C83280	NPO_1814		C25330		NPO_1952	NPO_1806		NPO_1167	C81871	NPO_888	EFO_0000568		BAO_0000565	CHEBI_50406	NPO_1167
Study Factor Type Term Source REF	NPO	NPO	NPO	EFO	NPO		EFO	NCIT	NPO		NCIT		NPO	NPO		NPO	NCIT	NPO	EFO		BAO	CHEBI	NPO
STUDY ASSAYS
Study Assay Measurement Type	size	adsorption	agglomeration	crystal structure	dissolution	dissolution	dissolution	logP	reactivity	shape	size	size	solubility	surface area	zeta potential
Study Assay Measurement Type Term Accession Number	PATO_0000117	SCAIVPH_00000896	NPO_1966	SIO_001100	NPO_1955	NPO_1955	NPO_1955	BAO_0002130		NPO_274	PATO_0000117	PATO_0000117	CHMO_0002815	NPO_1235	NPO_1302
Study Assay Measurement Type Term Source REF	NPO	HUPSON	NPO	SIO	NPO	NPO	NPO	BAO		NPO	NPO	NPO	CHMO	NPO	NPO
Study Assay Technology Type	transmission electron microscopy	gas chromatography mass spectrometry	Average agglomeration number determined via a combination of technologies:BET gas adsorption and dynamic light scattering.	X-ray diffraction	inductively coupled plasma mass spectrometry	absorption spectroscopy	inductively coupled plasma mass spectrometry	high-performance liquid chromatography	gas chromatography-mass spectrometry	transmission electron microscopy	dynamic light scattering	environmental scanning electron microscopy	generator column technique	BET gas adsorption	laser Doppler velocimetry
Study Assay Technology Type Term Accession Number	NPO_1430	OBI_0200199		CHMO_0000156	CHMO_0000538	NPO_1710	CHMO_0000538	CHMO_0001009	CHMO_0000497	NPO_1430	NPO_1469	CHMO_0000076			CHMO_0002043
Study Assay Technology Type Term Source REF	NPO	OBI		CHMO	CHMO	NPO	CHMO	CHMO	CHMO	NPO	NPO	CHMO			CHMO
Study Assay Technology Platform
Study Assay Measurement Name	size;diameter;length	adsorption constant;adsorption percentage;equilibrium adsorption percentage	average agglomeration number	Amorphous phase proportion;Major crystalline phase;Major crystalline phase proportion;Minor crystalline phase;Minor crystalline phase proportion	analyte concentration;analyte saturate concentration	fraction dissolved;equilibrium fraction dissolved	overall dissolution rate;forward dissolution rate	logP	concentration of analyte;rate of change;rate constant;quantum yield	shape;aspect ratio	hydrodynamic diameter;polydispersity index	diameter	solubility	specific surface area	zeta potential
Study Assay Measurement Name Term Accession Number	PATO_0000117;PATO_0001334;PATO_0000122							BAO_0002130		NPO_274;NPO_1365	NPO_1915;NPO_1155	PATO_0001334	CHMO_0002815		NPO_1302
Study Assay Measurement Name Term Source REF	NPO;NPO;NPO							BAO		NPO;NPO	NPO;NPO	NPO	CHMO		NPO
Study Assay File Name	a_TOY.article_PC_size_TEM.txt	a_TOY.article_PC_adsorption_gas.chromatography.txt	a_TOY.article_PC_AAN_BETapproach.txt	a_TOY.article_PC_crystallinity_XRD.txt	a_TOY.article_PC_dissolution.conc_of.Ti4+_dialysisSeparation_ICP-MS.txt	a_TOY.article_PC_dissolution.fraction-dissolved_NoSeparation_AbsSpec.txt	a_TOY.article_PC_dissolution.rate_of.TiO2_dialysisSeparation_ICP-MS.txt	a_TOY.article_PC_logP_HPLC.txt	a_TOY.article_PC_reactivity.rateofchange_of.H2O2_CapillaryColumnSeparation.txt	a_TOY.article_PC_shape_TEM.txt	a_TOY.article_PC_size_DLS.txt	a_TOY.article_PC_size_ESEM.txt	a_TOY.article_PC_solubility_generator.column.txt	a_TOY.article_PC_surfacearea_BET.txt	a_TOY.article_PC_zetapotential_LDV.txt
STUDY PROTOCOLS
Study Protocol Name	nanomaterial sample preparation for specific surface area determination by BET gas adsorption	nanomaterial sample preparation for solubility determination by generator column technique	nanomaterial sample preparation for hydrogen peroxide production reactivity assay	nanomaterial sample preparation for logP determination by HPLC	nanomaterial sample preparation for dissolution assays	nanomaterial sample preparation for crystallinity determination by X-ray diffraction	nanomaterial sample preparation for determination of average agglomeration number	nanomaterial sample preparation for adsorption determination	nanomaterial sample preparation for DLS	nanomaterial sample preparation for environmental scanning electron microscopy	nanomaterial sample preparation for TEM	nanomaterial sample preparation for zeta potential determination	size determination by TEM	adsorption determination by gas chromatography mass spectrometry	determination of average agglomeration number from specific surface area obtained via BET gas adsorption, median diameter obtained via dynamic light scattering and particle density obtained via density of bulk TiO2 taken from CRC Handbook of Chemistry and Physics as per Cohen et al. 2014 [doi:10.1186/1743-8977-11-20]	crystallinity determination by X-ray diffraction	dissolution concentration of Ti4+ cation separated by dialysis and measured by inductively coupled plasma mass spectrometry	determination of fraction dissolved via analysis of titanium dioxide (no separation) and measured by absorption spectroscopy	dissolution rate based on analysis of Ti4+ cation separated by dialysis, measured by inductively coupled plasma mass spectrometry and normalised to the surface area determined via BET gas adsorption	logP determination by HPLC	reactivity based on analysis of hydrogen peroxide separated by capillary column separation, measured by gas chromatography-mass spectrometry	shape determination by transmission electron microscopy	size determination by DLS	size determination by environmental scanning electron microscopy	solubility determination by generator column technique	specific surface area determination by BET gas adsorption	zeta potential determination by laser Doppler velocimetry
Study Protocol Type	sample preparation	sample preparation	sample preparation	sample preparation	sample preparation	sample preparation	sample preparation	sample preparation	sample preparation	sample preparation	sample preparation	sample preparation	size assay	physicochemical characterization	physicochemical characterization	physicochemical characterization	physicochemical characterization	physicochemical characterization	physicochemical characterization	physicochemical characterization	reactivity assay	shape characterization	size assay	size assay	physicochemical characterization	physicochemical characterization	physicochemical characterization
Study Protocol Type Term Accession Number	NPO_1489	NPO_1489	NPO_1489	NPO_1489	NPO_1489	NPO_1489	NPO_1489	NPO_1489	NPO_1489	NPO_1489	NPO_1489	NPO_1489	NPO_1912	NPO_1356	NPO_1356	NPO_1356	NPO_1356	NPO_1356	NPO_1356	NPO_1356		NPO_1361	NPO_1912	NPO_1912	NPO_1356	NPO_1356	NPO_1356
Study Protocol Type Term Source REF	NPO	NPO	NPO	NPO	NPO	NPO	NPO	NPO	NPO	NPO	NPO	NPO	NPO	NPO	NPO	NPO	NPO	NPO	NPO	NPO		NPO	NPO	NPO	NPO	NPO	NPO
Study Protocol Description														In this hypothetical example, adsorption constants were determined via analysing the concentration of probe species before and after adsorption to the nanomaterial using gas chromatography mass spectrometry according to the protocol described by Chen et al. ACS Nano, 2014, 8 (9), pp 9446–9456.	Average agglomeration number (an estimate of the average number of primary particles contained within agglomerates) is calculated via dividing the equivalent spherical volume corresponding to the median particle size under a given set of suspension conditions (determined in this hypothetical scenario using dynamic light scattering) by the average equivalent spherical volume, corresponding to the …					The partition coefficient determination approach of Jafvert et al. 2008 [http://dx.doi.org/10.1021/es702809a] was employed.	The photochemical production of hydrogen peroxide at the air-illuminated nanomaterial interface was studied. Hydrogen peroxide was collected at various time points from the illuminated nanomaterial sample, following separation via a capillary column, and its concentration determined using gas chromatography-mass spectrometry. This protocol was the same as that employed by Hoffman et al. 1994 [htt…			Size determination by environmental scanning electron microscopy was carried out as per Han et al. 2009	The generator column technique was applied to determine solubility as per Jafvert et al. 2008 [http://dx.doi.org/10.1021/es702809a]
Study Protocol URI														http://dx.doi.org/10.1021/nn503573s	https://archive.org/details/nistrecommendedp9603unse					http://dx.doi.org/10.1021/es702809a	http://dx.doi.org/10.1021/es00054a006			http://dx.doi.org/10.1016/j.surfcoat.2009.05.046	http://dx.doi.org/10.1021/es702809a
Study Protocol Version
Study Protocol Parameters Name													Instrument;Instrument Version;instrument vendor	Instrument;Instrument Version;instrument vendor	size assay;density estimation approach;Instrument;Instrument Version;instrument vendor	Instrument;Instrument Version;instrument vendor	separation technique;separation pore size;analyte role;Instrument;Instrument Version;instrument vendor	separation technique;separation pore size;analyte role;Instrument;Instrument Version;instrument vendor	surface area measurement technique;separation technique;separation pore size;analyte role;Instrument;Instrument Version;instrument vendor	Instrument;Instrument Version;instrument vendor	type of reaction;reaction role of analyte;surface area measurement technique;separation technique;separation pore size;analyte role;Instrument;Instrument Version;instrument vendor	Instrument;Instrument Version;instrument vendor	Instrument;Instrument Version;instrument vendor	Instrument;Instrument Version;instrument vendor	Instrument;Instrument Version;instrument vendor	Instrument;Instrument Version;instrument vendor	Instrument;Instrument Version;instrument vendor
Study Protocol Parameters Name Term Accession Number													Instrument;;NMR:1001269	Instrument;;NMR:1001269	NPO_1912;;Instrument;;NMR:1001269	Instrument;;NMR:1001269	NPO_1416;;OBI_0000275;Instrument;;NMR:1001269	NPO_1416;;OBI_0000275;Instrument;;NMR:1001269	;NPO_1416;;OBI_0000275;Instrument;;NMR:1001269	Instrument;;NMR:1001269	;;;NPO_1416;;OBI_0000275;Instrument;;NMR:1001269	Instrument;;NMR:1001269	Instrument;;NMR:1001269	Instrument;;NMR:1001269	Instrument;;NMR:1001269	Instrument;;NMR:1001269	Instrument;;NMR:1001269
Study Protocol Parameters Name Term Source REF													JERM;;NMR	JERM;;NMR	NPO;;JERM;;NMR	JERM;;NMR	NPO;;OBI;JERM;;NMR	NPO;;OBI;JERM;;NMR	;NPO;;OBI;JERM;;NMR	JERM;;NMR	;;;NPO;;OBI;JERM;;NMR	JERM;;NMR	JERM;;NMR	JERM;;NMR	JERM;;NMR	JERM;;NMR	JERM;;NMR
Study Protocol Components Name
Study Protocol Components Type
Study Protocol Components Type Term Accession Number
Study Protocol Components Type Term Source REF
STUDY CONTACTS
Study Person Last Name
Study Person First Name
Study Person Mid Initials
Study Person Email
Study Person Phone
Study Person Fax
Study Person Address
Study Person Affiliation
Study Person Roles
Study Person Roles Term Accession Number
Study Person Roles Term Source REF
STUDY
Study Identifier	TOY.article_InVitro.CB
Study Title	In Vitro (cell-based) characterisation of nanomaterials corresponding to this Investigation:TOY.article
Study Description
Study Submission Date
Study Public Release Date
Study Disease
Study Disease Term Accession Number
Study Disease Term Source REF
Study Outcome
Study File Name	s_TOY.article_InVitro.CB.txt
STUDY DESIGN DESCRIPTORS
Study Design Type	in vitro characterization
Study Design Type Term Accession Number	NPO_1357
Study Design Type Term Source REF	NPO
STUDY PUBLICATIONS
Study PubMed ID
Study Publication DOI
Study Publication Author List
Study Publication Title
Study Publication Status
Study Publication Status Term Accession Number
Study Publication Status Term Source REF
STUDY FACTORS
Study Factor Name	exposure medium Exposure Duration	exposure medium pH value	exposure medium temperature value	exposure medium volume	exposure medium	exposure medium serum concentration	exposure medium serum heat treatment	exposure medium serum organism	exposure medium serum	cells Exposure Duration	dispersant aid concentration	dispersant aid	nanomaterial	screening concentration	Sonication Duration	Sonication Strength	Stirring	vortex shaking	initial cell density	final cell density	confluent	growth phase culture	Sonication	light source	artificial light wavelength classification	artificial light wavelength	culture medium	culture medium glucose supplement	dose per cell	dose	Cell Count	minimum(Sonication Strength)	maximum(Sonication Strength)
Study Factor Type	Exposure Duration	pH value	temperature value	volume	exposure medium	concentration		organism	serum	Exposure Duration	concentration		nanomaterial	screening concentration				vortex shaking	seed density			growth phase culture	Sonication	light		wavelength	culture medium			dose	Cell Count
Study Factor Type Term Accession Number	C83280	NPO_1814	NPO_1806	PATO_0000918	ExO_0000083	NPO_1167		OBI_0100026	BTO_0001239	C83280	NPO_1167		NPO_199	BAO_0000098				NPO_1952	CCONT_0000079			BTO_0001900	C81871	EFO_0000568		BAO_0000565	BAO_0000114			EFO_0000428	C48938
Study Factor Type Term Source REF	NCIT	NPO	NPO	NPO	EXO	NPO		EFO	BTO	NCIT	NPO		NPO	BAO				NPO	CCONT			BTO	NCIT	EFO		BAO	BAO			EFO	NCIT
STUDY ASSAYS
Study Assay Measurement Type	cell viability	cell viability	Oxidative Stress	Toxicology:Genotoxicity
Study Assay Measurement Type Term Accession Number	NPO_1343	NPO_1343	C17741	C79377
Study Assay Measurement Type Term Source REF	NPO	NPO	NCIT	NCIT
Study Assay Technology Type	MTS reduction assay	MTT reduction assay	reduced glutathione/oxidized glutathione enzyme recycling assay	Ames Assay
Study Assay Technology Type Term Accession Number	BAO_0002456	BAO_0002457	MMO_0000558	C16235
Study Assay Technology Type Term Source REF	BAO	BAO	MMO	NCIT
Study Assay Technology Platform
Study Assay Measurement Name	percent cytotoxicity;LC50;LD50;LOEL	percent cytotoxicity;LC50;LD50;LOEL	increase in biomarker level;LOEL	increase in biomarker level;study call
Study Assay Measurement Name Term Accession Number	BAO_0000006;BAO_0002145;BAO_0002117;	BAO_0000006;BAO_0002145;BAO_0002117;	;	;
Study Assay Measurement Name Term Source REF	BAO;BAO;BAO;	BAO;BAO;BAO;	;	;
Study Assay File Name	a_TOY.article_cytotoxicity.cell-viability_MTS.txt	a_TOY.article_cytotoxicity.cell-viability_MTT.txt	a_TOY.article_cytotoxicity.sub-lethal_glutathione.txt	a_TOY.article_genotoxicity_Ames.txt
STUDY PROTOCOLS
Study Protocol Name	nanomaterial sample component preparation for MTS assay	nanomaterial sample component preparation for MTT assay	nanomaterial sample component preparation for oxidative stress assessment by glutathione depletion assay	nanomaterial sample component preparation for genotoxicity assessment by Ames test	biological sample component preparation for MTS assay	biological sample component preparation for MTT assay	biological sample component preparation for oxidative stress assessment by glutathione depletion assay	biological sample component preparation for genotoxicity assessment by Ames test	cell viability assay by MTS assay	cell viability assay by MTT assay	oxidative stress assessment by glutathione depletion assay	genotoxicity assessment by Ames test (following exposure with S9 mix)	genotoxicity assessment by Ames test (following exposure without S9 mix)	genotoxicity assessment by Ames test (derivation of overall study call)
Study Protocol Type	sample preparation	sample preparation	sample preparation	sample preparation	sample preparation	sample preparation	sample preparation	sample preparation	cell viability assay	cell viability assay	oxidative stress assay	genotoxicity assay	genotoxicity assay	genotoxicity assay
Study Protocol Type Term Accession Number	NPO_1489	NPO_1489	NPO_1489	NPO_1489	NPO_1489	NPO_1489	NPO_1489	NPO_1489	BAO_0003009	BAO_0003009	BAO_0002168	BAO_0002167	BAO_0002167	BAO_0002167
Study Protocol Type Term Source REF	NPO	NPO	NPO	NPO	NPO	NPO	NPO	NPO	BAO	BAO	BAO	BAO	BAO	BAO
Study Protocol Description												Ames test carried out according to OECD test guideline 471 (including S9 mix):the number of revertant colonies per plate was measured	Ames test carried out according to OECD test guideline 471 (without S9 mix):the number of revertant colonies per plate was measured	Ames test carried out according to OECD test guideline 471:an overall positive result (denoted here by a "study call") was determined on the basis of a reproducible increase in the number of revertant colonies per plate at a single concentration for any of the strains tested with or without "S9 mix"
Study Protocol URI												http://dx.doi.org/10.1787/9789264071247-en	http://dx.doi.org/10.1787/9789264071247-en	http://dx.doi.org/10.1787/9789264071247-en
Study Protocol Version
Study Protocol Parameters Name									Instrument;Instrument Version;instrument vendor;background control;negative control;positive control	Instrument;Instrument Version;instrument vendor;background control;negative control;positive control	Instrument;Instrument Version;instrument vendor;background control;negative control;positive control;Biomarker	Instrument;Instrument Version;instrument vendor;background control;negative control;positive control;Biomarker	Instrument;Instrument Version;instrument vendor;background control;negative control;positive control;Biomarker	Instrument;Instrument Version;instrument vendor;background control;negative control;positive control;Biomarker
Study Protocol Parameters Name Term Accession Number									Instrument;;NMR:1001269;BAO_0000334;BAO_0000079;BAO_0000080	Instrument;;NMR:1001269;BAO_0000334;BAO_0000079;BAO_0000080	Instrument;;NMR:1001269;BAO_0000334;BAO_0000079;BAO_0000080;C16342	Instrument;;NMR:1001269;BAO_0000334;BAO_0000079;BAO_0000080;C16342	Instrument;;NMR:1001269;BAO_0000334;BAO_0000079;BAO_0000080;C16342	Instrument;;NMR:1001269;BAO_0000334;BAO_0000079;BAO_0000080;C16342
Study Protocol Parameters Name Term Source REF									JERM;;NMR;BAO;BAO;BAO	JERM;;NMR;BAO;BAO;BAO	JERM;;NMR;BAO;BAO;BAO;NCIT	JERM;;NMR;BAO;BAO;BAO;NCIT	JERM;;NMR;BAO;BAO;BAO;NCIT	JERM;;NMR;BAO;BAO;BAO;NCIT
Study Protocol Components Name
Study Protocol Components Type
Study Protocol Components Type Term Accession Number
Study Protocol Components Type Term Source REF
STUDY CONTACTS
Study Person Last Name
Study Person First Name
Study Person Mid Initials
Study Person Email
Study Person Phone
Study Person Fax
Study Person Address
Study Person Affiliation
Study Person Roles
Study Person Roles Term Accession Number
Study Person Roles Term Source REF
