# Supplementary material for: An ISA-TAB-Nano based data collection framework to support data-driven modelling of nanotoxicology
Source: Beilstein J Nanotechnol. 2015 Oct 5;6:1978–99. doi: 10.3762/bjnano.6.202 (PMC4660926; doi:10.3762/bjnano.6.202)
Supplement: File 3 — “Toy Dataset” converted using the Python program (“-a”, “-c” options). [file Beilstein_J_Nanotechnol-06-1978-s003.zip › m_fullerene_TOY.article.txt]

Material Source Name	Material Name	Material Description	Material Synthesis	Material Type	Term Accession Number	Term Source REF	Material Chemical Name	Term Accession Number	Term Source REF	Characteristics [component proportion]	Unit	Term Accession Number	Term Source REF	Characteristics [surface charge {NPO:NPO_1812}]	Characteristics [Amorphous phase proportion]	Unit	Term Accession Number	Term Source REF	Characteristics [Major crystalline phase]	Term Accession Number	Term Source REF	Characteristics [Major crystalline phase proportion]	Unit	Term Accession Number	Term Source REF	Characteristics [Minor crystalline phase]	Term Accession Number	Term Source REF	Characteristics [Minor crystalline phase proportion]	Unit	Term Accession Number	Term Source REF	Characteristics [Product impurities found {MEDDRA:10069178}]	Term Accession Number	Term Source REF	Characteristics [Impurities proportions]	Unit	Term Accession Number	Term Source REF	Characteristics [purity {NPO:NPO_1345}]	Unit	Term Accession Number	Term Source REF	Characteristics [average size]	Unit	Term Accession Number	Term Source REF	Characteristics [minimum size]	Unit	Term Accession Number	Term Source REF	Characteristics [maximum size]	Unit	Term Accession Number	Term Source REF	Characteristics [average diameter]	Unit	Term Accession Number	Term Source REF	Characteristics [minimum diameter]	Unit	Term Accession Number	Term Source REF	Characteristics [maximum diameter]	Unit	Term Accession Number	Term Source REF	Characteristics [average length]	Unit	Term Accession Number	Term Source REF	Characteristics [minimum length]	Unit	Term Accession Number	Term Source REF	Characteristics [maximum length]	Unit	Term Accession Number	Term Source REF	Characteristics [shape {NPO:NPO_274}]	Term Accession Number	Term Source REF	Characteristics [specific surface area]	Unit	Term Accession Number	Term Source REF	Characteristics [logP {BAO:BAO_0002130}]	Material Constituent	Material Linkage Type	Term Accession Number	Term Source REF	Material Data File	Material Data File Description	Comment [component proportion:from graph]	Comment [Amorphous phase proportion:from graph]	Comment [Major crystalline phase proportion:from graph]	Comment [Minor crystalline phase proportion:from graph]	Comment [Impurities proportions:from graph]	Comment [purity:from graph]	Comment [average size:from graph]	Comment [minimum size:from graph]	Comment [maximum size:from graph]	Comment [average diameter:from graph]	Comment [minimum diameter:from graph]	Comment [maximum diameter:from graph]	Comment [average length:from graph]	Comment [minimum length:from graph]	Comment [maximum length:from graph]	Comment [surface charge:from graph]	Comment [logP:from graph]	Comment [specific surface area:from graph]	Comment [miscellaneous]
fullerene_TOY.article	fullerene_TOY.article			nanomaterial;fullerene	NPO_199;CHEBI_33416	NPO;CHEBI	C60 fullerene	CHEBI_33128	CHEBI	N/A	N/A	N/A	N/A																																																																															fullerene_TOY.article.structure.files.zip	ZIP file containing [1] SMILES from CHEBI (fullerene_TOY.article.smi);[2] 3D SDF generated from this SMILES (fullerene_TOY.article.3D.sdf) using the Open Babel (version 2.3.2) software [http://openbabel.org/wiki/Main_Page]	0	0	0	0	0	0	0	0	0	0	0	0	0	0	0	0	0	0	
